# Supplementary material for: Salvia officinalis L.: Antitrypanosomal Activity and Active Constituents against Trypanosoma brucei rhodesiense
Source: Molecules. 2021 May 27;26(11):3226. doi: 10.3390/molecules26113226 (PMC8199030; doi:10.3390/molecules26113226)
Supplement: Supplementary file 1 [file molecules-26-03226-s001.zip]

Archive with 1 entries (1 files):
- molecules-1227827-supplementary.pdf
